# Supplementary material for: Individual quality explains association between plumage colouration, arrival dates and mate acquisition in yellow warblers (Setophaga petechia)
Source: BMC Ecol. 2014 May 7;14:13. doi: 10.1186/1472-6785-14-13 (PMC4024118; doi:10.1186/1472-6785-14-13)
Supplement: Additional file 2 — Breeding, isotope and colour score dataset. Excel spread sheet of data set used in analyses. Includes individual’s greater covert isotope signatures, feather hue and chroma scores, and breeding attributes (arrival date, clutch imitation date, number of fledglings, mate age and mate colour). [file 1472-6785-14-13-S2.xlsx]

## Sheet: Data
Location	Year	Sample.ID	Band.Combo	Sex	Age	Mate	Mate.Age	C13	N15	Arrival	CI	tot.fledged	Mate.GCH	Mate.GCC	GCH	GCC	RTH	RTC
Inuvik	2011	BwOMS	269022074	F	SY	RyDBPS	ASY	-26.78	5.6	NA	170	4	51.1014	58.2182	NA	34.1502	NA	33.322
Inuvik	2009	RyYPA	235057793	F	ASY	BwRRA	ASY	-25.34	5.63	155	167	0	51.4427	60.9846	48.2231	34.1205	47.5413	37.6504
Inuvik	2011	WbYlbS	269022054	F	ASY	YrYdgS	ASY	-23.7	9.58	NA	170	0	NA	NA	47.4347	43.1502	47.797	42.322
Inuvik	2009	BwBLbA	260013979	F	ASY	BwLbLbA	ASY	-20.94	9.26	NA	172	4	53.4427	59.6513	51.776	42.4538	48.6052	32.9837
Inuvik	2011	BwPBS	269022072	F	SY	BWOlgS	ASY	-23.38	8.65	NA	169	5	NA	NA	48.4347	44.4836	48.797	43.6554
Inuvik	2009	BwRMA	235057731	F	ASY	BwBWA	ASY	-24.12	9.4	152	163	4	52.776	63.7192	51.776	52.7872	49.2719	56.6504
Inuvik	2009	RyOYA	235057744	M	ASY	RyWMA	SY	-21.63	8.28	NA	NA	NA	50.5565	33.7872	53.4427	54.4538	49.2719	35.317
Inuvik	2011	WbPBS	269022038	F	ASY	RyDBPS	ASY	-24.82	8.32	NA	162	0	51.1014	58.2182	49.1014	39.2182	49.4636	38.4368
Inuvik	2011	BwRYS	269022070	F	SY	BwLgLbS	ASY	-23.94	10.03	NA	172	NA	NA	NA	49.4347	49.2182	49.797	48.4368
Inuvik	2011	lglglgS	235057732	M	ASY	unb	NA	-23.04	8.57	146	157	0	NA	NA	49.4347	58.5515	49.797	57.7701
Inuvik	2009	BwBDgA	260013978	F	ASY	RyYYA	ASY	-24.22	7.26	155	NA	3	52.8898	64.1205	51.776	47.4538	49.9386	37.9837
Inuvik	2011	BwYlgS	260014055	M	ASY	BwMRS	ASY	-22.14	8.87	158	170	4	52.6543	52.5515	49.7681	57.2182	50.1303	56.4368
Revelstoke	2009	RMWR	229043156	F	SY	KMYY	ASY	-20.03	8.24	147	153	0	52.784	80.3922	48.3369	40.7256	50.1441	45.1094
Inuvik	2011	WbYRS	269022051	F	SY	YrDbDbS	ASY	-26.98	7.54	NA	168	5	52.1014	57.4836	49.6543	46.1502	50.1942	45.322
Inuvik	2011	YrRBS	269022004	F	SY		NA	-25.23	6.82	NA	NA	NA	NA	NA	49.6543	42.4836	50.1942	41.6554
Revelstoke	2009	PMKP	260013642	F	SY	RMRW	ASY	-20.65	7.18	162	164	0	51.3369	63.6576	49.784	38.0589	50.4135	52.1094
Inuvik	2011	BwWdgS	269022066	F	SY	RyLbRS?	ASY	-26.18	7.18	NA	170	0	52.6543	56.4836	50.1014	48.4836	50.4636	47.6554
Inuvik	2011	YrWdgS	264002698	F	ASY	YrPBS	ASY	-25.29	8.37	NA	153	5	52.321	66.4836	50.1014	54.5515	50.4636	53.7701
Inuvik	2011	BwROS	269022069	F	SY	RyBBS	ASY	-25.15	8.92	NA	171	0	52.6543	61.4836	49.9877	54.8169	50.5275	53.9887
Inuvik	2011	WbYPS	269022064	F	SY	RyMdbS	ASY	-21.95	10.81	NA	170	5	50.9877	69.4836	49.9877	53.1502	50.5275	52.322
Inuvik	2011	YrdbYS	269022057	F	SY	BwlgBS	ASY	-24.61	6.92	NA	168	4	51.7681	51.5515	49.9877	50.8848	50.5275	50.1035
Inuvik	2011	YrPPS	269022065	F	SY	YrPOS	ASY	-25.74	10.34	NA	168	NA	52.321	66.8169	49.9877	47.4836	50.5275	46.6554
Inuvik	2009	RyWMA	235057745	F	SY	RyOYA/RyDbOA	ASY	-24.71	6.42	151	NA	NA	53.4427	54.4538	50.5565	33.7872	50.5413	41.317
Inuvik	2009	RyLgLbA	260013817	F	SY	BwODgA	ASY	-23.46	7.82	154	164	NA	NA	NA	51.8898	51.25	50.5413	46.6394
Inuvik	2009	BwDbMA	260013814	F	SY	BwDbLgA	ASY	-16.36	12.1	160	170	4	51.776	61.1205	50.1094	35.8424	50.6052	50.6174
Inuvik	2009	BwWLgA	235057795	M	ASY	RyRLbA	ASY	-23.25	6.37	155	168	5	50.776	45.7192	53.4427	65.5154	50.6052	45.1913
Inuvik	2011	BwMdgS	269022073	F	SY	YrPDgS	ASY	-23.76	7.41	NA	171	0	52.9877	55.2182	50.321	43.4836	50.8609	42.6554
Inuvik	2011	RyBPS	269022068	F	ASY	WbRB	ASY	-24.19	9.37	NA	169	3	NA	NA	50.321	50.1502	50.8609	49.322
Inuvik	2011	WbPdgS	269022030	F	SY	unb	NA	-25.11	10.33	NA	169	5	NA	NA	50.321	52.4836	50.8609	51.6554
Inuvik	2009	RyOWA	235057760	M	ASY	unb	NA	-22.88	7.03	155	165	5	NA	NA	53.5565	65.7872	50.8747	56.317
Inuvik	2009	RyLgMA	260013862	F	SY	RyLgWA	ASY	-12.3	9.42	156	161	5	53.2231	64.4538	49.4427	39.4538	50.9386	43.6504
Inuvik	2009	RyWDbA	260013820	F	SY	BwMBA+BwDgMA	ASY	-23.24	8.67	161	167	5	53.776	63.7872	52.1094	55.3795	50.9386	48.9617
Inuvik	2009	RyWYA	235057748	F	ASY	unb	NA	-23.46	7.75	153	161	0	NA	NA	49.6623	37.25	51.0025	39.9727
Inuvik	2011	WbPOS	269022056	F	ASY	BwYPS	ASY	-23.79	10.12	NA	170	5	NA	NA	50.7681	50.8848	51.1303	50.1035
Inuvik	2011	BwlbOS	260013995	M	ASY	RyYlgS	ASY	-22.73	8.63	158	170	4	51.4347	45.4836	50.6543	52.8848	51.1942	52.1035
Inuvik	2011	WbYYS	260022044	F	ASY	RyBYS	ASY	-22.67	6.96	NA	172	4	52.6543	53.095	50.6543	46.1502	51.1942	45.322
Inuvik	2011	YrdgPS	269022060	F	ASY	BwdbdbS	ASY	-21.84	6.9	NA	170	5	53.321	60.5515	50.6543	48.8169	51.1942	47.9887
Inuvik	2009	BwDgDgA	235057789	F	SY	BwLgBA	ASY	-22.85	8.81	157	165	0	51.2231	60.4538	51.5565	41.3859	51.208	45.2023
Inuvik	2009	RyLgYA	235057780	F	SY	BwLgYA (temp?)	NA	-17.11	11.6	NA	NA	NA	52.6623	67.1821	51.8898	44.4538	51.208	35.9837
Inuvik	2009	RyYLgA	235057784	F	ASY	RyOPA	ASY	-21.25	8.33	154	160	5	52.1094	57.4538	52.2231	47.4538	51.208	38.6504
Inuvik	2009	BwDbYA	235057785	M	ASY	NA	NA	-24.31	9.76	157	NA	NA	NA	NA	52.5565	66.7872	51.208	39.9837
Inuvik	2009	RyYRA	260013980	F	ASY	RyWWA	ASY	-24.48	7.85	160	169	4	54.2231	72.1205	49.1094	25.1205	51.2719	42.6504
Revelstoke	2010	PMWO	264002528	F	ASY	RLBWMVM	SY	-20.85	10.25	NA	163	4	54.1094	68.3116	51.4427	41.1821	51.2719	47.8579
Inuvik	2009	RyLbLbA	235057771	M	ASY	BwLbBA?	ASY	-23.16	6.98	155	164	3	NA	NA	52.4427	56.3179	51.2719	47.7542
Inuvik	2011	BwOdbS	269022076	F	ASY	YrP/dbS	SY	-23.49	7.6	NA	160	0	NA	NA	51.1014	46.1502	51.4636	45.322
Inuvik	2011	RydbPS	260014006	M	ASY	WbPBS + BWOMS	ASY	-25.67	9.56	150	162	4	49.1014	39.2182	51.1014	58.2182	51.4636	57.4368
Inuvik	2011	YrBBS	269022053	F	SY	RylbOS + WbWMS	ASY	-24.98	9.88	NA	169	0	NA	NA	51.1014	52.4836	51.4636	51.6554
Inuvik	2011	YrYlbS	269022062	F	ASY	WbPYS	ASY	-23.65	7.71	NA	169	4	NA	NA	51.1014	52.8169	51.4636	51.9887
Inuvik	2011	RyMdbs	260014022	M	ASY	WbYPS	SY	-24.24	6.37	146	170	5	49.9877	53.1502	50.9877	69.4836	51.5275	68.6554
Inuvik	2009	BwRPA	260013857	F	SY	BwLbDgA	ASY	-23.95	7.59	156	161	5	51.776	69.6513	51.8898	56.3859	51.5413	49.8689
Inuvik	2009	WPRyA	235057767	F	ASY	BwWWA	ASY	-23.97	7.86	156	167	3	53.4427	64.3859	50.4427	58.8487	51.6052	50.1913
Inuvik	2009	BwMLgA	260013806	F	ASY	NA	NA	-13.46	10.22	160	NA	NA	NA	NA	50.776	49.5833	51.6052	52.9727
Inuvik	2009	BwWLbA	260013957	F	ASY	BwLgYA	ASY	-23.65	11.36	162	167	5	52.6623	67.1821	51.4427	47.1141	51.6052	50.0765
Inuvik	2010	Lg	260013881	F	SY	RyDgLb	ASY	-19.88	9.32	NA	154	5	52.9956	75.3731	48.3289	25.7065	51.6691	49.0546
Revelstoke	2009	WMWW	299043158	F	SY	PMBR	ASY	-21.58	8.07	142	154	5	52.0035	74.3922	48.1173	37.0589	51.7468	68.7761
Revelstoke	2009	OMRO	229043181	F	SY	GMYK?	SY	-21.13	8.1	153	166	0	50.4506	63.7256	48.784	39.1269	51.7468	57.2242
Revelstoke	2009	KMKG	229043171	M	SY	RMYY	SY	-22.34	9.83	147	159	0	46.6702	23.3243	51.784	73.3922	51.7468	61.4428
Inuvik	2011	RyYlgS	235057784	F	ASY	BwlBOS	ASY	-22.42	8.66	NA	170	4	50.6543	52.8848	51.4347	45.4836	51.797	44.6554
Inuvik	2011	WbOYS	269022011	M	ASY	YrBdbS	SY	-26.76	4.51	145	171	1	52.4347	51.2182	51.4347	61.1502	51.797	60.322
Revelstoke	2009	RMOK	229043159	F	SY	WMOG	ASY	-21.51	8.84	147	152	1	51.4506	63.7935	49.3369	26.3243	51.8107	56.6613
Inuvik	2011	YrRRS	269022061	F	SY	RydbDgS	ASY	-24.73	9.14	NA	168	4	NA	NA	51.321	42.8169	51.8609	41.9887
Inuvik	2009	BwPYA	260013810	F	SY	RyRRA	ASY	-21.69	7.28	162	170	4	52.5565	65.7872	50.5565	46.4538	51.8747	40.6504
Revelstoke	2009	RRRM	256006020	F	ASY	BMWG	ASY	-23.63		NA	154	0	52.776	73.7192	50.8898	44.3859	51.8747	43.8689
Inuvik	2009	BwLgBA	235057788	M	ASY	BwDgDgA (switch BwLgOA)	SY	-25.55	8.48	157	165	4	51.5565	41.3859	51.2231	60.4538	51.8747	52.317
Inuvik	2009	BwBRA	235057779	M	ASY	BwPWA	ASY	-21.3	9.69	155	NA	4	51.2231	46.5833	52.5565	68.1205	51.8747	64.6504
Inuvik	2009	RyLgPA	260013813	F	SY	BwBOA	ASY	-20.68	9.35	163	170	3	52.776	68.7192	50.4427	50.9846	51.9386	34.7542
Inuvik	2010	BwPM	260014019	F	SY	BwPDb	ASY	-22.42	9.97	149	155	0	51.9956	68.8424	50.776	47.8424	51.9386	49.6174
Inuvik	2009	BwBOA	260013807	M	ASY	RyLgPA	SY	-24.1	10.88	159	170	3	50.4427	50.9846	52.776	68.7192	51.9386	60.8689
Inuvik	2010	RyMW	264002408	F	SY	BwMW	ASY	-22.49	6.91	150	156	5	49.776	41.9782	49.6623	36.3731	52.0025	54.0546
Revelstoke	2009	KMOB	229043170	F	SY	RHPW/PM	ASY	-21.26	7.74	143	152	3	51.1173	70.923	47.784	33.0589	52.0802	44.7761
Revelstoke	2009	GMYK	229043179	M	SY	OMRO?	SY	-21.6	8.54	153	167	0	48.784	39.1269	50.4506	63.7256	52.0802	75.7761
Inuvik	2011	BwlgBS	235057788	M	ASY	YrdBYS	SY	-25.96	8.97	155	168	4	49.9877	50.8848	51.7681	51.5515	52.1303	50.7701
Revelstoke	2009	RMYY	229043172	F	SY	KMKG	SY	-20.15	10.94	147	159	0	51.784	73.3922	46.6702	23.3243	52.1441	39.9947
Inuvik	2011	YrBRS	269022049	M	ASY	BwMYS	ASY	-23.37	7.21	156	169	NA	53.4347	45.8848	51.6543	64.8169	52.1942	63.9887
Revelstoke	2009	YMWW	229043167	F	SY	KGPM	ASY	-20.03	13.29	NA	155	0	NA	NA	50.8898	40.3859	52.208	53.8689
Inuvik	2009	BwPWA	235057778	F	ASY	BwBRA	ASY	-23.1	8.07	156	NA	4	52.5565	68.1205	51.2231	46.5833	52.208	54.6394
Inuvik	2009	BwOOA	235057736	M	ASY	unb	NA	-24.79	10.13	NA	NA	NA	NA	NA	51.8898	55.7872	52.208	57.9837
Inuvik	2009	RyDbWA	235057772	F	ASY	BwDbLbA	ASY	-22.37	6.45	154	164	5	52.1094	70.7872	50.776	36.7192	52.2719	55.2023
Inuvik	2009	RyPBA	235057800	F	ASY	BwDgMA	SY	-24.15	9.7	158	167	0	53.776	57.7192	51.4427	54.9167	52.2719	46.9727
Inuvik	2009	RyOLbA	260013936	F	ASY	RyMMA	ASY	-21.67	7.38	158	165	4	52.4427	56.9846	49.6623	38.9846	52.3358	39.7542
Inuvik	2010	BwDbP	260014058	F	ASY	BwLbM	ASY	-21.75	8.88	NA	NA	NA	52.776	62.1757	50.6623	49.9039	52.3358	50.4917
Revelstoke	2009	PMGP	339043169	F	SY	BMBO	ASY	-23.08	8.54	143	152	3	52.6702	78.6576	47.784	40.3922	52.4135	55.4428
Revelstoke	2009	WMGO	240011302	M	ASY	RMOK	SY	-20.64	10.63	137	152	1	49.3369	26.3243	51.4506	63.7935	52.4135	64.8909
Inuvik	2011	WbWPS	269022012	F	ASY	WbWMS	SY	-23.63	8.12	NA	167	3	52.9877	52.2182	52.1014	48.2182	52.4636	47.4368
Inuvik	2011	YrdbdbS	269022052	M	ASY	WbYRS	SY	-22.82	8.51	152	168	5	49.6543	46.1502	52.1014	57.4836	52.4636	56.6554
Inuvik	2011	YrdgdgS	269022048	F	SY	unb	NA	-24.2	7.76	NA	154	3	NA	NA	52.1014	47.5515	52.4636	46.7701
Revelstoke	2009	BMBO	240011380	M	ASY	PMGP	SY	-21.71	12.46	141	152	3	47.784	40.3922	52.6702	78.6576	52.4774	68.9947
Revelstoke	2011	KMRP	260013729	F	ASY	GMWB	ASY	-21.27	10.95	160	168	0	52.9877	68.8169	50.321	43.1502	52.5275	48.322
Revelstoke	2011	WMYK	260013732	F	SY	BMRP	ASY	-23.22	8.28	166	NA	0	53.6543	68.4836	50.6543	60.2182	52.5275	55.4368
Inuvik	2011	BwlgWS	264002485	M	ASY	YrBYS	ASY	-23.84	9.77	150	166	4	51.9877	48.1502	51.9877	58.8169	52.5275	57.9887
Inuvik	2011	BwPdgS	269022080	F	SY	BwPdgS	SY	-25.6	9.1	NA	171	1	51.9877	38.8848	51.9877	38.8848	52.5275	38.1035
Inuvik	2011	WbWdbS	269022032	M	ASY	BwOYS	SY	-25.31	10.5	157	167	3	52.7681	45.1502	51.9877	64.2182	52.5275	63.4368
Inuvik	2011	WbYOS	269022058	F	ASY	WbOMS	ASY	-19.99	7.34	NA	170	4	52.7681	59.1502	51.9877	49.8169	52.5275	48.9887
Inuvik	2011	YrBYS	269022059	F	ASY	RyRPs+BwlgWS	ASY	-22.67	8.47	NA	154	4	53.4347	63.8848	51.9877	48.1502	52.5275	47.322
Inuvik	2009	BwYLbA	260013831	F	SY	BwYPA	SY	-23.96	7.69	158	164	4	52.8898	64.3179	50.8898	48.3859	52.5413	50.8689
Revelstoke	2009	PMRP	299043165	F	SY	GMKW	ASY	-21.83	8.62	NA	158	2	51.8898	62.1205	51.2231	49.0525	52.5413	58.2023
Inuvik	2009	RyWBA	260013860	F	SY	RyWLgA	ASY	-22.32	10.2	159	165	5	51.4427	62.9103	51.5565	38.3859	52.5413	37.5356
Inuvik	2009	PORyA	235057750	M	ASY	unb	NA	-24.99	10.44	151	161	5	NA	NA	52.8898	63.4538	52.5413	61.317
Inuvik	2009	BwLbRA	235057756	M	ASY	unb	NA	-24.42	9.96	154	161	0	NA	NA	53.5565	73.3179	52.5413	63.4208
Inuvik	2009	BwMWA	235057752	M	ASY	unb	NA	-21.78	9.43	150	159	0	NA	NA	53.8898	65.3179	52.5413	61.4208
Inuvik	2010	RyBDg	264002767	F	SY	BwPDb	ASY	-23.94	9.24	NA	163	1	51.9956	68.8424	50.4427	33.2436	52.6052	46.7322
Inuvik	2009	BwPPA	235057733	F	ASY	LgLgLgA	ASY	-25.13	6.74	152	159	6	52.4427	58.7872	51.1094	42.0525	52.6052	52.5356
Inuvik	2009	BwLbDgA	260013829	M	ASY	BwRPA	SY	-25.44	9.99	156	161	5	51.8898	56.3859	51.776	69.6513	52.6052	60.7542
Revelstoke	2009	OMBB	229043166	F	ASY	YPLBM	ASY	-22.45	8.75	NA	153	2	52.776	67.3859	51.776	59.3859	52.6052	53.5356
Inuvik	2009	RyLbDgA	235057765	M	ASY	unb	NA	-24.73	7.84	156	166	4	NA	NA	52.4427	64.25	52.6052	48.6394
Inuvik	2009	RyLbLgA	235057799	M	SY	BwLbDbA	ASY	-24.18	8.63	156	161	5	50.5565	48.4538	52.776	63.3859	52.6052	60.2023
Inuvik	2009	RyRPA	260013984	M	ASY	NA	NA	-20.11	12.83	NA	NA	NA	NA	NA	52.776	71.0525	52.6052	54.2023
Inuvik	2010	BwOO	235057736	M	ASY	BwMLg	ASY	-25.21	9.23	148	165	5	51.6623	64.8424	53.1094	72.3795	52.6052	60.9617
Inuvik	2009	BwMBA	235057761	M	ASY	RyWDbA	SY	-22.05	9.57	155	167	0	52.1094	55.3795	53.776	63.7872	52.6052	49.6504
Inuvik	2010	BwDbB	264002495	F	ASY	RyDbO	ASY	-23.35	8.21	157	163	6	52.1094	63.8424	50.3289	56.3731	52.6691	57.7212
Inuvik	2010	RyDgP	260014062	F	SY	RyDgY	ASY	-22.03	8.39	159	171	5	51.9956	45.509	50.9956	51.5706	52.6691	56.1584
Inuvik	2010	BwMP	264002701	F	SY	RyPLg	ASY	-25.1	7.48	151	162	4	53.3289	60.509	51.3289	51.2436	52.6691	54.7322
Inuvik	2010	RyLgP	260013813	F	ASY	BwYB	SY	-19.68	8.27	NA	NA	NA	52.1094	56.509	51.3289	55.5706	52.6691	62.825
Revelstoke	2009	RHP_W_PM	256003306	M	ASY	KMOB	SY	-20.7	7.31	143	152	3	47.784	33.0589	51.1173	70.923	52.7468	77.5466
Revelstoke	2009	KMYY	229043147	M	ASY	RMWR	SY	-21.27	14.51	141	153	0	48.3369	40.7256	52.784	80.3922	52.7468	77.7761
Inuvik	2011	BwOOS	235057736	M	ASY	WbOWS	SY	-26.02	9.45	148	159	0	NA	NA	52.4347	64.5515	52.797	63.7701
Inuvik	2011	YrBdbS	269022078	F	SY	WbOYS	ASY	-24.08	8	NA	173	0	51.4347	61.1502	52.4347	51.2182	52.797	50.4368
Revelstoke	2009	RMRW	260013641	M	ASY	PMKP	SY	-21.9	6.6	162	164	0	49.784	38.0589	51.3369	63.6576	52.8107	73.9947
Revelstoke	2009	GMOY	240011358	M	ASY	KMRG	ASY	-21.46	8.43	137	151	3	NA	NA	52.0035	70.7256	52.8107	75.1094
Revelstoke	2009	PMBR	240011126	M	ASY	WMWW	SY	-21.61	7.58	137	154	5	48.1173	37.0589	52.0035	74.3922	52.8107	71.7761
Revelstoke	2011	RMKG	260013702	F	SY	YMOW	SY	-21.47	9.36	139	155	3	52.6543	67.1502	49.6543	60.4836	52.8609	57.9887
Inuvik	2011	BwWMS	269022067	F	SY	BwWMS	SY	-23.05	6.46	NA	169	0	52.321	47.8848	52.321	47.8848	52.8609	47.1035
Inuvik	2011	WbWOS	269022028	M	ASY	BwYWS	ASY	-21.94	7.56	153	170	0	NA	NA	52.321	61.4836	52.8609	60.6554
Inuvik	2011	YrdgMS	269022046	M	SY	WbYMS	SY	-24.95	7.65	150	160	4	52.6543	51.1502	52.321	56.5515	52.8609	55.7701
Inuvik	2011	YrPBS	269022013	M	ASY	YrWDGS	ASY	-24.18	9.91	145	153	5	50.1014	54.5515	52.321	66.4836	52.8609	65.6554
Inuvik	2011	YrPOS	269022018	M	ASY	YrPPS	SY	-22.79	9.78	145	168	NA	49.9877	47.4836	52.321	66.8169	52.8609	65.9887
Revelstoke	2009	GMRR	229043163	F	SY	M_right	ASY	-22.21	11.61	NA	152	5	NA	NA	51.8898	54.1205	52.8747	51.6504
Inuvik	2009	RyPYA	235057724	M	ASY	NA	NA	-23.33	7.67	150	NA	NA	NA	NA	52.5565	62.7872	52.8747	55.9837
Inuvik	2009	BwYPA	235057798	M	SY	BwYLbA	SY	-24.31	9.65	157	164	4	50.8898	48.3859	52.8898	64.3179	52.8747	56.4208
Inuvik	2009	RyYLbA	260013816	M	ASY	unb	NA	-23.41	7.27	156	169	0	NA	NA	52.8898	66.8487	52.8747	58.5246
Inuvik	2009	RyLgWA	235057757	M	ASY	YrLgMA	SY	-25.35	8.02	155	161	5	NA	NA	53.2231	64.4538	52.8747	54.317
Inuvik	2009	RyPMA	235057790	M	ASY	check ID with this - listed as seen with RyPM female	NA	-24.87	8.25	NA	NA	NA	NA	NA	53.2231	71.1205	52.8747	48.6504
Inuvik	2009	RyDbOA	235057794	M	ASY	RyWMA/unb	SY	-24.75	6.84	156	167	0	50.5565	33.7872	53.5565	68.7192	52.8747	60.2023
Inuvik	2009	RyDbYA	235057734	M	ASY	unb	NA	-25.58	9.65	152	159	5	NA	NA	53.5565	71.1205	52.8747	60.6504
Inuvik	2009	BwOPA	235057758	M	ASY	unb	NA	-23.5	8.56	155	167	5	NA	NA	54.2231	66.7872	52.8747	60.9837
Revelstoke	2010	KLbWMvM	256006895	M	SY	HPGWMVM	SY	-20.62	7.57	NA	166	3	52.4427	67.1205	50.4427	43.3795	52.9386	49.9617
Inuvik	2010	RyODg	264002712	F	SY	BwLgM	ASY	-22.91	9.64	158	163	5	NA	NA	50.776	47.5154	52.9386	43.5246
Inuvik	2009	BwYDbA	260013815	F	SY	RyDbMA	SY	-24.38	8.26	161	170	0	NA	NA	51.1094	46.3859	52.9386	43.5356
Inuvik	2009	BwRRA	235057775	M	ASY	RyYPA	ASY	-22.24	7.75	154	167	0	48.2231	34.1205	51.4427	60.9846	52.9386	58.7542
Inuvik	2010	BwDgLg	260014051	F	SY	unb	NA	-23.13	7.03	152	158	0	NA	NA	51.4427	44.3179	52.9386	47.4208
Inuvik	2010	RyWB	260013860	F	ASY	BwRB	ASY	-17.15	10.28	160	164	5	52.3289	75.3731	51.4427	55.8487	52.9386	57.1913
Inuvik	2010	RyLgB	260014048	F	ASY		NA	-19.93	7.66	NA	NA	NA	NA	NA	51.776	48.7128	52.9386	32.6284
Inuvik	2010	RyMLb	264002473	M	SY	BwMO	ASY	-22.13	9.35	NA	158	5	48.776	41.7192	52.1094	67.9846	52.9386	42.7542
Inuvik	2009	BwMLbA	235057783	M	ASY	unb	NA	-25.75	8.26	156	165	6	NA	NA	52.4427	70.0525	52.9386	59.2023
Inuvik	2009	RyLgRA	260013809	M	ASY	BwPRA	SY	-23.4	9.57	154	NA	NA	NA	NA	52.776	70.7128	52.9386	58.2951
Inuvik	2010	RyOB	260014053	M	SY	unb	NA	-24.22	8.97	160	166	0	NA	NA	52.776	66.2436	52.9386	56.7322
Inuvik	2009	BwWWA	235057747	M	ASY	WPRyA	ASY	-22.34	7.72	152	167	3	50.4427	58.8487	53.4427	64.3859	52.9386	58.8689
Inuvik	2009	BwDgMA	260013801	M	SY	RyWDbA	SY	-23.28	11.99	157	167	5	52.1094	55.3795	53.776	57.7192	52.9386	53.2023
Revelstoke	2009	OM	256003575	F	SY	PMOG	ASY	-20.67	9.49	NA	152	1	53.6623	77.1078	50.6623	67.4411	53.0025	55.5027
Inuvik	2010	BwMLg	260013806	F	ASY	BwOO	ASY	-12.59	12.14	NA	165	5	53.1094	72.3795	51.6623	64.8424	53.0025	58.9508
Inuvik	2010	BwYLg	260014055	M	ASY	BwPR	ASY	-18.64	9.65	148	155	4	51.1094	58.25	51.6623	70.6385	53.0025	58.9398
Inuvik	2011	BwOYS	269022079	F	SY	WbWdBS	ASY	-23.27	9.79	NA	167	3	51.9877	64.2182	52.7681	45.1502	53.1303	44.322
Inuvik	2011	WbOMS	269022003	M	ASY	WbYOS	ASY	-23.19	6.28	145	170	4	51.9877	49.8169	52.7681	59.1502	53.1303	58.322
Revelstoke	2011	GMRB	260013733	F	SY	PMWK	SY	-23.02	6.76	164	NA	NA	53.7681	59.8169	51.321	53.1502	53.1942	53.9887
Inuvik	2011	BwMRS	269022075	F	ASY	BwYLGs	ASY	-24.82	9.24	NA	170	4	49.7681	57.2182	52.6543	52.5515	53.1942	51.7701
Inuvik	2011	PORyS	235057750	M	ASY	BwWMS	SY	-24.08	11.44	163	169	0	52.321	47.8848	52.6543	61.8848	53.1942	61.1035
Inuvik	2011	RyBBS	260013802	M	ASY	BWROS	SY	-24.54	9.74	145	171	0	49.9877	54.8169	52.6543	61.4836	53.1942	60.6554
Inuvik	2011	RyBYS	260014030	M	ASY	WBYYS	ASY	-25.16	6.29	147	172	4	50.6543	46.1502	52.6543	53.095	53.1942	52.6883
Inuvik	2011	RylbRS	235057753	M	ASY	BWWDGS	SY	-20.68	8.2	148	153	0	50.1014	48.4836	52.6543	56.4836	53.1942	55.6554
Inuvik	2011	WbYMS	269022045	F	SY	YrdgMS	SY	-23.58	8.06	NA	160	4	52.321	56.5515	52.6543	51.1502	53.1942	50.322
Revelstoke	2009	GMKW	229043164	M	ASY	PMRP	SY	-20.78	10.15	147	158	2	51.2231	49.0525	51.8898	62.1205	53.208	73.9837
Inuvik	2009	RyYYA	235057796	M	ASY	BwBDgA	ASY	-24.32	7.17	155	NA	3	51.776	47.4538	52.8898	64.1205	53.208	50.6504
Inuvik	2009	BwWRA	235057741	M	ASY	unb	NA	-20.87	7.5	NA	NA	NA	NA	NA	53.5565	70.4538	53.208	56.317
Inuvik	2009	RyLbBA	235057792	M	SY	NA	NA	-23.1	10.77	NA	NA	NA	NA	NA	53.8898	62.25	53.208	57.3061
Inuvik	2010	RyMDg	260014043	F	SY	RyMM	ASY	-19.92	7.36	149	155	0	NA	NA	50.1094	58.7128	53.2719	50.6284
Revelstoke	2010	KMWR	260013688	F	ASY	YMPY	ASY	-21.83	7.4	NA	166	2	NA	NA	50.1094	39.1205	53.2719	60.317
Inuvik	2009	RyRLbA	260013953	F	ASY	BwWLgA	ASY	-25.05	9.74	156	168	5	53.4427	65.5154	50.776	45.7192	53.2719	46.8689
Inuvik	2010	BwPR	260013877	F	ASY	BwYLg	ASY	-24.73	7.6	150	155	4	51.6623	70.6385	51.1094	58.25	53.2719	46.3061
Inuvik	2010	RyDgLg	260014040	F	ASY	RyDbM	ASY	-22.34	8.19	151	162	4	52.776	66.2436	51.1094	33.8487	53.2719	41.5246
Inuvik	2010	RyLgLg	264002437	F	ASY	RyRB	SY	-23.8	8.01	NA	163	4	52.776	57.1141	51.1094	42.6449	53.2719	44.5136
Inuvik	2010	BwWO	260014059	F	ASY	RyLgR	ASY	-24.06	8.08	151	158	1	52.9956	81.9719	51.4427	53.6449	53.2719	47.5136
Inuvik	2009	BwDbLg	260013811	M	ASY	BwDbMA	SY	-17.24	10.52	160	170	4	50.1094	35.8424	51.776	61.1205	53.2719	61.9837
Revelstoke	2010	GMGK	260013671	M	SY	unb	NA	-22.55	9.58	153	160	0	NA	NA	51.776	64.7192	53.2719	60.8689
Inuvik	2009	BwDbLbA	235057723	M	ASY	RyDbWA	ASY	-25.62	7.02	150	164	5	50.776	36.7192	52.1094	70.7872	53.2719	58.6504
Inuvik	2009	RyOPA	235057742	M	ASY	RyYLgA	ASY	-23.53	6.44	152	160	5	52.2231	47.4538	52.1094	57.4538	53.2719	59.6504
Inuvik	2010	BwYB	260014042	M	SY	RyLgP	ASY	-27.31	7.96	NA	NA	NA	51.3289	55.5706	52.1094	56.509	53.2719	64.2841
Inuvik	2010	RyBO	260014049	M	SY	BwRLg	ASY	-21.82	9.1	NA	171	3	51.3289	48.4411	52.1094	42.7872	53.2719	54.9837
Inuvik	2009	RyMMA	235057739	M	ASY	RyOLbA	ASY	-22.6	8.14	151	165	4	49.6623	38.9846	52.4427	56.9846	53.2719	62.4208
Revelstoke	2010	YMLbY	260013675	M	SY	OMGB	SY	-22.97	6.44	161	171	0	51.4427	47.25	53.1094	64.3116	53.2719	54.847
Inuvik	2009	BwLbLbA	235057766	M	ASY	BwBLbA	ASY	-21.87	6.89	155	172	4	51.776	42.4538	53.4427	59.6513	53.2719	57.7542
Revelstoke	2009	YMGR	229043173	F	SY	RMRG	ASY	-22.67	5.08	157	167	NA	54.3289	71.7065	49.9956	27.1757	53.3358	49.9508
Inuvik	2010	RyLbLg	235057799	M	ASY	BwDbR	SY	-27.62	9.75	151	160	4	51.3289	51.8424	50.6623	57.2373	53.3358	61.4917
Inuvik	2010	BwDbR	260014025	F	SY	RyLbLg	ASY	-21.2	7.07	152	160	4	50.6623	57.2373	51.3289	51.8424	53.3358	68.9508
Inuvik	2010	BwDgO	264002429	F	ASY	RyDbDb	ASY	-23.65	5.66	151	161	3	52.3289	62.8424	51.6623	56.6385	53.3358	63.2731
Inuvik	2010	RyLbY	260014071	F	ASY	BwLbLg	ASY	-21.92	8.2	148	155	2	52.9956	75.8424	51.9956	69.5706	53.3358	52.1584
Inuvik	2010	RyDbDb	260014009	M	ASY	BwDgO	ASY	-26.62	8.25	148	161	3	51.6623	56.6385	52.3289	62.8424	53.3358	65.6174
Inuvik	2010	BwPO	260014002	M	ASY	unk	NA	-25.77	8.28	NA	NA	NA	NA	NA	52.6623	60.8424	53.3358	54.2841
Inuvik	2010	RyLgDg	260014073	F	SY	LgLgLg	ASY	-20.41	9.59	149	162	1	52.6623	73.1757	52.6623	52.7065	53.3358	50.0546
Inuvik	2010	BwLbDg	260013829	M	ASY	unk	NA	-24.46	10.87	NA	NA	NA	NA	NA	52.9956	71.1757	53.3358	50.6174
Inuvik	2010	RyPP	260014015	M	ASY	BwRM	ASY	-23.3	8.21	150	159	5	50.776	57.509	52.9956	75.1757	53.3358	70.9508
Revelstoke	2009	RMRK	240011392	M	ASY	PMOB	ASY	-23.92	6.96	NA	154	0	NA	NA	52.9956	65.2373	53.3358	81.4917
Inuvik	2010	RyBY	260014030	M	ASY	BwRY	ASY	-24.37	8.62	151	158	3	NA	NA	53.3289	66.3731	53.3358	64.3879
Inuvik	2010	BwLbR	235057756	M	ASY	RyWY	ASY	-25.55	8.79	149	155	5	49.6623	49.3731	53.6623	70.5706	53.3358	74.825
Revelstoke	2011	OMOP	260013726	F	SY	PMBR	ASY	-23.26	7.76	159	167	3	NA	NA	48.9877	44.1502	53.5275	56.6554
Revelstoke	2011	OMOR	260013740	M	ASY	LBMWK	ASY	-20.21	9.79	NA	NA	3	51.9877	53.8848	51.6543	66.4836	53.5275	66.6554
Inuvik	2011	WbWMS	269022010	M	SY	WbWPS	ASY	-24.91	8.94	145	167	3	52.1014	48.2182	52.9877	52.2182	53.5275	51.4368
Inuvik	2011	yrPdgS	269022023	M	ASY	YrORS	ASY	-21.23	8.28	146	159	0	NA	NA	52.9877	55.2182	53.5275	54.4368
Inuvik	2011	YrWMS	269022033	F	ASY	RyLbRS	ASY	-21.99	9.06	NA	153	0	52.6543	56.4836	52.9877	50.5515	53.5275	49.7701
Inuvik	2009	BwLbDbA	260013876	F	ASY	RyLbLgA	SY	-23.58	9.02	156	161	5	52.776	63.3859	50.5565	48.4538	53.5413	63.6504
Inuvik	2009	BwLbLgA	235057735	M	ASY	unb	NA	-21.97	9.98	151	161	4	NA	NA	52.2231	68.7872	53.5413	62.9837
Inuvik	2009	RyBDbA	235057740	M	ASY	unb	NA	-27.78	6.04	NA	NA	NA	NA	NA	52.5565	63.7872	53.5413	57.6504
Inuvik	2009	RyRRA	260013812	M	ASY	BwPYA	SY	-21.97	10.83	157	170	4	50.5565	46.4538	52.5565	65.7872	53.5413	52.9837
Inuvik	2009	RyWWA	235057774	M	ASY	RyYRA	ASY	-23.24	9.89	155	169	4	49.1094	25.1205	54.2231	72.1205	53.5413	59.6504
Inuvik	2010	BwOM	264002428	F	ASY	BwOP	ASY	-27.88	9.35	154	160	4	53.4427	73.6449	49.4427	45.7128	53.6052	59.2951
Revelstoke	2010	RMBB	264002545	F	ASY	unb	NA	-22.04	7.52	NA	168	4	NA	NA	50.1094	45.3116	53.6052	49.847
Inuvik	2010	BwRM	225057731	F	ASY	RyPP	ASY	-23.4	10.18	152	159	5	52.9956	75.1757	50.776	57.509	53.6052	63.9508
Revelstoke	2009	YMKK	229043162	F	ASY	OOWM	ASY	-22.31	11.38	NA	152	0	NA	NA	51.1094	41.1205	53.6052	51.6504
Inuvik	2010	RyMR	260014016	F	SY	BwLgR	ASY	-21.17	6.46	149	158	5	NA	NA	51.4427	43.1757	53.6052	58.2841
Inuvik	2009	BwYYA	235057769	M	ASY	unknown	NA	-26.28	8.31	156	169	5	NA	NA	52.1094	64.0525	53.6052	55.8689
Inuvik	2010	RyDbO	235057794	M	ASY	BwDbB	ASY	-26.89	6.9	155	163	6	50.3289	56.3731	52.1094	63.8424	53.6052	64.9508
Inuvik	2009	BwOLbA	235057763	M	ASY	unb	NA	-23.36	7.62	155	167	0	NA	NA	52.4427	68.5154	53.6052	60.5246
Inuvik	2009	LgLgLgA	235057732	M	ASY	BwPPA	ASY	-25.24	8.99	151	159	6	51.1094	42.0525	52.4427	58.7872	53.6052	58.317
Inuvik	2010	RyOM	260014034	F	SY	BwMB	ASY	-22.33	7.12	151	159	4	52.4427	69.1078	52.4427	36.3116	53.6052	46.1803
Inuvik	2009	BwBWA	235057730	M	ASY	BwRMA	ASY	-22.08	7.44	151	163	4	51.776	52.7872	52.776	63.7192	53.6052	61.8689
Inuvik	2009	RyBBA	260013802	M	ASY	unb	NA	-17.09	11.9	NA	NA	NA	NA	NA	52.776	71.2436	53.6052	60.3989
Inuvik	2010	RyMDb	260014022	M	ASY	BwMDb	ASY	-24.43	6.5	151	156	5	51.1094	44.3859	52.776	71.7744	53.6052	60.5027
Inuvik	2010	RyOLg	260014018	M	ASY	M-BwW + RyWO	SY	-21.03	8.58	149	156	8	50.6623	56.6385	52.776	67.7808	53.6052	71.0765
Inuvik	2010	RyRB	260013882	M	SY	RyLgLg	ASY	-25.31	10.01	NA	163	4	51.1094	42.6449	52.776	57.1141	53.6052	51.7432
Revelstoke	2010	GMWR	260013606	M	SY	unb	NA	-22.26	8.5	143	163	0	NA	NA	52.776	70.577	53.6052	59.0655
Inuvik	2010	YYY	260013948	M	SY	BwYDg	ASY	-23.7	9.98	160	170	0	51.776	51.1757	53.1094	63.9167	53.6052	48.6394
Inuvik	2010	BwOLg	260014052	M	ASY	BwMY	ASY	-25.24	10.8	158	162	5	50.4427	50.3116	53.4427	75.1821	53.6052	61.5246
Inuvik	2010	BwOP	235057758	M	ASY	BwOM	ASY	-25.05	8.03	149	160	4	49.4427	45.7128	53.4427	73.6449	53.6052	64.5136
Revelstoke	2009	WMKR	229043186	F	SY	PMOO	ASY	-20.57	8.06	NA	163	4	53.4427	68.7744	48.6623	51.1078	53.6691	48.836
Inuvik	2010	RyWO	264002738	F	ASY	RyOLg	ASY	-24.24	9.27	NA	169	4	52.776	67.7808	49.9956	68.5706	53.6691	48.1584
Inuvik	2010	M-BwW	260014031	F	SY	RyOLg	ASY	-24.52	9.65	149	156	4	52.776	67.7808	50.6623	56.6385	53.6691	53.2731
Inuvik	2010	RyDbB	260014020	F	ASY	BwYO	SY	-21.44	10.42	149	156	5	52.9956	71.5706	50.6623	47.1757	53.6691	50.2841
Inuvik	2010	RyWLg	260013859	M	ASY	BwWB	ASY	-22.7	11.14	157	164	5	49.776	21.25	51.3289	72.3052	53.6691	63.6065
Inuvik	2010	RyRY	260014033	F	SY	RyBB	ASY	-24.17	8.53	151	160	5	53.6623	71.4411	51.6623	41.0398	53.6691	44.7212
Inuvik	2010	RyYW	260014001	M	ASY	RyWLb	ASY	-24.91	6.49	147	162	3	52.3289	61.9039	51.6623	65.7744	53.6691	69.1693
Inuvik	2010	BwPDb	260014004	M	ASY	BwPM + RyBDg	SY	-23.71	11.53	148	155	1	50.776	47.8424	51.9956	68.8424	53.6691	68.2841
Inuvik	2010	RyDgY	260014035	M	ASY	RyDgP	SY	-23.74	8.63	157	171	5	50.9956	51.5706	51.9956	45.509	53.6691	71.9508
Inuvik	2009	BwLbYA	260013808	M	ASY	unb	NA	-13.96	10.38	161	NA	0	NA	NA	52.6623	67.1821	53.6691	63.8579
Inuvik	2010	RyDgLb	260013996	M	ASY	Lg	SY	-23.6	8.59	147	154	5	48.3289	25.7065	52.9956	75.3731	53.6691	61.0546
Inuvik	2010	RyLgR	260013809	M	ASY	BwWO	ASY	-23.98	9.79	151	158	1	51.4427	53.6449	52.9956	81.9719	53.6691	66.9398
Inuvik	2011	BwMBS	235057761	M	ASY	RydgPS	NA	-25.11	9.92	147	168	5	NA	NA	53.4347	68.4836	53.797	67.6554
Inuvik	2011	BwMYS	269022077	F	ASY	YrBRS	ASY	-22.41	8.61	NA	169	NA	51.6543	64.8169	53.4347	45.8848	53.797	45.1035
Inuvik	2011	RyRPS	260013984	M	ASY	YrBY	ASY	-21.73	8.07	145	154	0	51.9877	48.1502	53.4347	63.8848	53.797	63.1035
Revelstoke	2011	GMYP	260013712	F	SY	RHPWMVM	ASY	-22.65	6.32	148	155	2	52.321	62.8169	50.321	40.8169	53.8609	56.6554
Revelstoke	2011	PMRB	260013722	M	ASY	KLBW/MM	ASY	-20.37	9.32	NA	158	0	NA	NA	50.321	63.8169	53.8609	67.322
Inuvik	2011	BwdbdbS	260013803	M	ASY	YrdgPS	ASY	-22.54	9.85	146	170	5	50.6543	48.8169	53.321	60.5515	53.8609	59.7701
Inuvik	2011	WbOdbS	264002699	M	ASY	RyWYS	ASY	-22.71	10.04	144	152	4	NA	NA	53.321	64.4836	53.8609	63.6554
Inuvik	2011	WbPYS	269022015	M	ASY	YrYlbS + YRDGDG	ASY	-21.43	9.88	145	169	7	51.1014	52.8169	53.321	60.8169	53.8609	59.9887
Inuvik	2010	BwBLg	260014063	F	SY	RyRO	ASY	-25.05	11.47	149	155	3	53.1094	73.577	51.4427	49.3179	53.9386	49.0875
Inuvik	2010	BwDgDb	264002492	F	SY	BwLbO	ASY	-26.71	8.28	150	159	5	53.1094	69.7744	51.4427	57.1757	53.9386	64.6174
Inuvik	2010	YrLgM	260013862	F	ASY	BwLgM?	ASY	-22.95	7.6	149	154	3	NA	NA	51.4427	33.2436	53.9386	44.7322
Revelstoke	2010	OMGB	260013676	F	SY	YMLBY	SY	-20.83	9.93	161	171	0	53.1094	64.3116	51.4427	47.25	53.9386	42.3061
Inuvik	2010	BwDgP	260014064	F	SY	BwDbDb	ASY	-22.66	6.54	151	159	4	52.9956	64.7744	51.776	59.1141	53.9386	56.0765
Inuvik	2009	RyPRA	235057782	M	ASY	unb	NA	-22.11	6.95	NA	NA	NA	NA	NA	52.1094	65.9846	53.9386	63.7542
Revelstoke	2010	KMOB	229043170	F	ASY	RHPWMVM	ASY	-20.95	7.76	133	151	5	NA	NA	52.1094	52.4475	53.9386	34.4098
Revelstoke	2010	RGWMvM	256024030	F	ASY	BMWG	ASY	-23.27	8.66	144	152	NA	52.776	68.8487	52.1094	46.3859	53.9386	58.2023
Inuvik	2010	BwDgB	260013999	M	ASY	unb	NA	-22.27	8.96	147	158	0	NA	NA	52.4427	72.0398	53.9386	63.7212
Inuvik	2010	BwMB	235057761	M	ASY	RyOM	SY	-22.31	9.14	151	159	4	52.4427	36.3116	52.4427	69.1078	53.9386	63.836
Inuvik	2010	RyRR	260013812	M	ASY	unb	NA	-20.16	9.89	NA	NA	NA	NA	NA	52.4427	75.577	53.9386	70.7322
Revelstoke	2009	YMYW	240011374	F	ASY	PMOW	ASY	-21.72	8.76	140	154	4	52.6623	74.4347	52.4427	52.5154	53.9386	62.8579
Revelstoke	2010	LbHPWMvM	256024085	F	SY	KMKW	ASY	-22.56	9.15	NA	160	4	52.9956	72.3731	52.4427	57.6513	53.9386	50.4208
Inuvik	2009	RyDgDbA	235057727	M	ASY	RyMBA	SY	-23.45	8.98	151	159	NA	NA	NA	52.776	59.9846	53.9386	58.4208
Inuvik	2010	BwLbM	260013826	M	ASY	BwDbP + unb	ASY	-24.97	8.85	149	157	NA	50.6623	49.9039	52.776	62.1757	53.9386	63.6174
Inuvik	2010	BwWP	260014008	M	ASY	BwLbDb	ASY	-24.44	5.27	148	156	2	NA	NA	52.776	65.7808	53.9386	59.7432
Inuvik	2010	RyDbM	235057776	M	ASY	RyDgLg	ASY	-23.85	9.11	150	162	4	51.1094	33.8487	52.776	66.2436	53.9386	60.0655
Inuvik	2010	RyYY	235057796	M	ASY	RyMB	ASY	-20.29	8.94	149	155	5	NA	NA	52.776	66.1757	53.9386	50.9508
Revelstoke	2009	B_RPRM	256003358	F	ASY	KWGM	ASY	-21.94	9.41	138	151	3	NA	NA	52.776	49.4538	53.9386	44.317
Revelstoke	2009	BMWG	240011364	M	ASY	M_right	NA	-20.95	7.86	138	154	0	NA	NA	52.776	73.7192	53.9386	67.2023
Revelstoke	2009	YPLBM	222037010	M	ASY	OMBB	ASY	-24.78	5.21	142	153	2	51.776	59.3859	52.776	67.3859	53.9386	67.8689
Revelstoke	2010	HPLBWMVM (WMLbG)	256024396	M	ASY	BMKK	SY	-21.76	8.06	158	168	0	50.1094	46.7872	52.776	70.5154	53.9386	64.1913
Revelstoke	2010	KWGM (GMKM)	236033165	M	ASY	LBMYLB	SY	-22.09	7.79	127	151	0	53.1094	37.6513	52.776	62.5154	53.9386	68.5246
Inuvik	2010	BwLbO	260013995	M	ASY	BwDgDb	SY	-24.37	9.22	146	159	5	51.4427	57.1757	53.1094	69.7744	53.9386	65.5027
Revelstoke	2010	OMKY	240011235	M	ASY	unb	NA	-20.81	11.53	136	161	0	NA	NA	53.776	77.3795	53.9386	69.2951
Inuvik	2010	RyRDb	260014054	M	ASY	unb	NA	-21.23	7.84	161	NA	0	NA	NA	54.1094	69.7808	53.9386	63.7432
Revelstoke	2010	RLbWMvM	256024034	M	SY	PMWO	ASY	-23.7	7.48	144	163	4	51.4427	41.1821	54.1094	68.3116	53.9386	72.5136
Revelstoke	2009	PMRY	240011369	M	ASY	RM_ _	ASY	-21.69	10.23	145	150	5	51.3289	40.836	55.1094	69.8487	53.9386	58.8579
Inuvik	2010	RyWY	235057748	F	ASY	BwLbR	ASY	-25.78	8.6	149	155	5	53.6623	70.5706	49.6623	49.3731	54.0025	50.3879
Inuvik	2010	RyLgDb	260014057	F	SY	RyPO	ASY	-22.71	10.46	NA	152	6	52.9956	63.3731	51.6623	48.1078	54.0025	62.5027
Inuvik	2010	RyOO	264002472	F	ASY	RyDbY	ASY	-21.27	8.99	151	161	5	53.1094	67.4411	51.6623	61.1757	54.0025	64.6174
Revelstoke	2010	BMWP	260013667	F	SY	LBMPK	ASY	-23.33	8.24	146	157	0	52.776	68.577	51.6623	48.9103	54.0025	55.0655
Inuvik	2010	BwRB	260014047	M	ASY	RyWB	ASY	-22.57	6.65	160	164	5	51.4427	55.8487	52.3289	75.3731	54.0025	71.0546
Inuvik	2010	PORy	235057750	M	ASY	OPRy	ASY	-23.92	9.42	NA	NA	2	50.1094	50.4475	52.3289	76.4411	54.0025	64.1693
Inuvik	2010	RyWLb	260014012	F	ASY	RyYW	ASY	-23.66	7.52	150	162	3	51.6623	65.7744	52.3289	61.9039	54.0025	69.1584
Inuvik	2010	BwMM	260013994	M	ASY	unk	NA	-29.35	11.66	NA	NA	NA	NA	NA	52.6623	67.9039	54.0025	59.4917
Revelstoke	2009	PMOLB	229043188	F	SY	BMRY	ASY	-21.49	9.79	154	166	4	NA	NA	52.6623	42.509	54.0025	64.2841
Revelstoke	2010	YMWR	260013674	M	SY	unb	NA	-21.76	10.32	NA	153	3	NA	NA	52.6623	68.7744	54.0025	63.1693
Inuvik	2010	BwDbDb	260013803	M	ASY	BwDgP	SY	-21.91	9.32	151	159	4	51.776	59.1141	52.9956	64.7744	54.0025	65.5027
Inuvik	2010	BwLbLg	235057735	M	ASY	RyLbY	ASY	-23.62	9.97	148	155	2	51.9956	69.5706	52.9956	75.8424	54.0025	68.2841
Inuvik	2010	RyPO	260014021	M	ASY	RyLgDb	SY	-19.83	10.9	148	152	6	51.6623	48.1078	52.9956	63.3731	54.0025	67.7212
Revelstoke	2010	KMKR	240011335	M	ASY	WMRO	ASY	-21.35	10.05	131	150	4	51.4427	56.8487	52.9956	76.2373	54.0025	63.1584
Revelstoke	2010	PMBR	240011126	M	ASY	KMPK	ASY	-21.66	7.55	133	145	5	52.4427	60.6449	52.9956	75.1078	54.0025	73.1693
Revelstoke	2010	WMGO	240011302	M	ASY	RMLBO	ASY	-19.23	9.47	133	150	NA	52.776	62.9782	53.3289	67.577	54.0025	68.7322
Revelstoke	2009	PMOG	229043178	M	ASY	_ _ OM	SY	-23.01	10.75	149	152	1	50.6623	67.4411	53.6623	77.1078	54.0025	70.1693
Inuvik	2010	BwBw	235057730	M	ASY	BwLgP	ASY	-20.54	9.7	150	159	2	NA	NA	53.9956	71.7744	54.0025	64.5027
Inuvik	2011	BwRdBS	269022071	F	ASY	RYWLG	ASY	-21.45	6.76	NA	169	5	NA	NA	53.7681	52.4836	54.1303	51.6554
Revelstoke	2011	BMYP	260013663	M	ASY	KMOB	ASY	-22.45	5.62	136	151	6	NA	NA	50.6543	70.1502	54.1942	66.9887
Revelstoke	2011	OMPW	260013719	M	SY	YMBY	ASY	-22.18	6.91	153	NA	0	NA	NA	50.6543	59.8169	54.1942	65.322
Revelstoke	2011	GMKY	260013707	F	ASY	PMBR	ASY	-21.18	8.6	140	156	0	NA	NA	51.9877	59.8169	54.1942	53.9887
Revelstoke	2011	RMOP	260013708	M	ASY	unb	NA	-20.87	8.76	144	157	4	NA	NA	51.9877	66.1502	54.1942	65.322
Revelstoke	2011	KMOY	260013716	M	ASY	RMGB	ASY	-21.51	6.45	149	159	3	51.6543	46.1502	53.321	73.8169	54.1942	68.9887
Revelstoke	2011	KMWY	260013720	M	ASY		NA	-23.62	7.12	NA	NA	NA	NA	NA	53.6543	72.8169	54.1942	69.6554
Inuvik	2010	BwMW	235057752	M	ASY	RyMW	SY	-24.06	10.14	150	156	5	49.6623	36.3731	49.776	41.9782	54.2719	60.847
Inuvik	2010	BwWB	260013878	F	ASY	RyWLg	ASY	-22.6	8.14	157	164	5	51.3289	72.3052	49.776	21.25	54.2719	43.6394
Revelstoke	2010	BMKK	260013685	F	SY	HPLBWMVM	ASY	-21.95	8.12	NA	168	0	52.776	70.5154	50.1094	46.7872	54.2719	52.9837
Inuvik	2010	BwMY	264002484	F	ASY	BwOLg	ASY	-20.98	7.32	158	162	5	53.4427	75.1821	50.4427	50.3116	54.2719	48.847
Inuvik	2010	BwMDb	260014069	F	ASY	RyMDb	ASY	-23.15	5.97	NA	156	5	52.776	71.7744	51.1094	44.3859	54.2719	44.2023
Revelstoke	2010	WMWY	260013686	F	SY	BMYP	ASY	-22.31	9.96	NA	153	5	52.4427	72.577	51.1094	44.6513	54.2719	46.7542
Inuvik	2009	RyWLgA	260013859	M	ASY	RyWBA	SY	-23.04	11.51	156	165	5	51.5565	38.3859	51.4427	62.9103	54.2719	64.7322
Inuvik	2010	BwYDg	264002728	F	ASY	YYY	SY	-23.56	9.69	163	170	0	53.1094	63.9167	51.776	51.1757	54.2719	53.6174
Revelstoke	2010	BMYP	260013663	M	ASY	WMWY + unb	SY	-23.19	7.32	135	158	9	NA	NA	52.4427	72.577	54.2719	66.0655
Revelstoke	2010	HPGWMvM	256003257	M	SY	KLBWMVM	SY	-22.39	7.1	144	166	3	50.4427	43.3795	52.4427	67.1205	54.2719	59.317
Revelstoke	2010	GGWMvM	256003566	M	ASY	LBMPO	ASY	-21.48	15.45	135	150	3	51.3289	45.1141	52.776	67.7128	54.2719	73.2951
Revelstoke	2010	LbMPK	240011390	M	ASY	BMWP	SY	-21.32	8.59	140	157	0	51.6623	48.9103	52.776	68.577	54.2719	65.0655
Inuvik	2010	RyDbY	235057734	M	ASY	RyOO	ASY	-24.98	9.41	149	161	5	51.6623	61.1757	53.1094	67.4411	54.2719	65.836
Inuvik	2010	RyRO	260013818	M	ASY	BwBLg	SY	-21.49	10.5	149	155	3	51.4427	49.3179	53.1094	73.577	54.2719	60.3989
Inuvik	2010	BwRLg	264002746	F	ASY	RyBO	SY	-22.18	6.45	NA	171	3	52.1094	42.7872	51.3289	48.4411	54.3358	46.836
Revelstoke	2009	RMYR	229043184	F	ASY	WMRR	ASY	-21.26	7.75	NA	160	0	52.776	72.0525	52.3289	60.8424	54.3358	71.6174
Revelstoke	2010	KMBB	240011387	M	ASY	GMGW	ASY	-21.18	7.65	140	151	3	52.1094	51.8487	52.3289	66.0398	54.3358	67.3879
Inuvik	2010	LgLgLg	235057732	M	ASY	RyLgDg	SY	-21.38	8.88	147	162	1	52.6623	52.7065	52.6623	73.1757	54.3358	71.2841
Revelstoke	2009	PMOW	240011336	M	ASY	YMYW	ASY	-22.91	10.62	140	154	4	52.4427	52.5154	52.6623	74.4347	54.3358	69.9288
Inuvik	2010	BwYO	260014005	M	SY	RyDbB	ASY	-22.75	8.52	147	156	5	50.6623	47.1757	52.9956	71.5706	54.3358	67.1584
Revelstoke	2009	KMKR	240011335	M	ASY	OMOB, unb	SY	-21.1	8.89	139	163	0	51.9956	52.9039	52.9956	62.3668	54.3358	70.814
Revelstoke	2010	KMKW	264002502	M	ASY	LBHPWMVM	SY	-23.79	12.33	152	160	4	52.4427	57.6513	52.9956	72.3731	54.3358	61.3879
Revelstoke	2010	RMRK	240011392	M	ASY	unb	NA	-21.66	12.19	151	165	0	NA	NA	52.9956	74.577	54.3358	66.7322
Inuvik	2010	RyPLg	260013998	M	ASY	BwMP	SY	-20.79	8.18	147	162	4	51.3289	51.2436	53.3289	60.509	54.3358	62.9508
Revelstoke	2010	HPHPWMvM	256024301	M	ASY	LBMGG	ASY	-23.38	9	140	164	0	51.1094	48.1821	53.3289	71.6385	54.3358	71.2731
Revelstoke	2011	KMGO	260013705	M	SY	PMBW	SY	-22.5	7.69	142	160	3	NA	NA	53.1014	69.1502	54.4636	65.6554
Revelstoke	2011	OMRK	260013713	F	SY	GMWR	ASY	-21.84	9.32	148	158	4	52.9877	68.1502	53.1014	61.1502	54.4636	54.6554
Revelstoke	2011	RMGB	260013746	F	ASY	KMOY	ASY	-22.89	6.93	154	159	3	53.321	73.8169	51.6543	46.1502	54.5275	56.322
Revelstoke	2011	YMOW	260013696	M	SY	RMKG	SY	-20.94	10.59	136	155	3	49.6543	60.4836	52.6543	67.1502	54.5275	67.9887
Revelstoke	2011	WMGK	260013718	M	SY		NA	-22.59	6.09	NA	NA	NA	NA	NA	53.321	63.4836	54.5275	60.9887
Revelstoke	2011	YMWB	260013751	M	ASY	OMLBR	SY	-22.12	7.86	166	NA	0	NA	NA	53.9877	68.4836	54.5275	66.6554
Revelstoke	2010	LbMGG	193064606	F	ASY	HPHPWMVM	ASY	-22.34	8.43	140	164	0	53.3289	71.6385	51.1094	48.1821	54.6052	58.1913
Inuvik	2010	BwYP	235057798	M	ASY	BwYLb	ASY	-23.62	8.85	152	158	5	50.1094	40.1205	51.776	67.0462	54.6052	70.2951
Revelstoke	2010	GMGW	260013666	F	ASY	KMBB	ASY	-22.09	8.26	NA	151	3	52.3289	66.0398	52.1094	51.8487	54.6052	59.8579
Revelstoke	2010	PMOLb	229043188	F	ASY	unb	NA	-21.69	9.99	142	163	0	NA	NA	52.1094	41.9103	54.6052	49.3989
Revelstoke	2010	KMPK	240011376	F	ASY	PMBR	ASY	-20.44	8.93	133	145	5	52.9956	75.1078	52.4427	60.6449	54.6052	64.1803
Revelstoke	2010	RWWM	244047915	F	ASY	BMGP	ASY	-22.27	9.58	140	156	2	NA	NA	52.4427	59.4475	54.6052	62.7432
Revelstoke	2009	WMRR	229043185	M	ASY	RMYR	ASY	-20.42	8.99	159	160	0	52.3289	60.8424	52.776	72.0525	54.6052	64.2023
Revelstoke	2010	BMWG	240011364	M	ASY	RGWMVM	ASY	-21.95	8.12	140	152	NA	52.1094	46.3859	52.776	68.8487	54.6052	73.8579
Revelstoke	2010	RMLbO	240011398	F	ASY	WMGO	ASY	-23.5	5.29	135	159	NA	53.3289	67.577	52.776	62.9782	54.6052	55.847
Revelstoke	2010	LbMYLb	260013607	M	SY	KWGM	ASY	-24.59	8.36	NA	151	0	52.776	62.5154	53.1094	37.6513	54.6052	52.0875
Revelstoke	2009	PMOO	240011363	M	ASY	WMKR	SY	-21.42	10.91	157	163	4	48.6623	51.1078	53.4427	68.7744	54.6052	69.5027
Revelstoke	2009	RM	229043176	F	ASY	PMRY	ASY	-21.2	7.84	140	150	5	55.1094	69.8487	51.3289	40.836	54.6691	62.3769
Revelstoke	2009	OMOB	229043174	F	SY	KMKR	ASY	-21.74	7.64	154	163	0	52.9956	62.3668	51.9956	52.9039	54.6691	63.1584
Revelstoke	2009	RMRG	240011362	M	ASY	YMGR	SY	-22.41	10.39	157	167	NA	49.9956	27.1757	54.3289	71.7065	54.6691	62.7212
Revelstoke	2011	PMGO	260013711	M	SY	unb	NA	-21.48	9.02	145	NA	0	NA	NA	52.1014	66.1502	54.797	62.6554
Revelstoke	2011	PMWK	260013725	M	SY	GMRB	SY	-21.75	7.93	159	NA	NA	51.321	53.1502	53.7681	59.8169	54.797	62.322
Revelstoke	2011	KMOR	260013758	F	SY	YMBB	ASY	-21.12	6.24	NA	NA	0	52.4347	61.4836	50.9877	60.749	54.8609	63.2073
Revelstoke	2011	KMPW	260013701	M	ASY	unb	NA	-20.98	6.88	141	158	0	NA	NA	52.321	71.4836	54.8609	68.322
Revelstoke	2011	GMWB	260013724	M	ASY	KMRP	ASY	-22.4	9.19	159	168	0	50.321	43.1502	52.9877	68.8169	54.8609	61.322
Revelstoke	2010	WMRO	240011197	F	ASY	KMKR	ASY	-21.94	9.92	136	150	4	52.9956	76.2373	51.4427	56.8487	54.9386	55.5246
Revelstoke	2010	KMMvRM	256003441	M	ASY	YMBY	ASY	-21.37	8.95	140	160	4	NA	NA	52.776	66.509	54.9386	60.6174
Revelstoke	2010	PMOO	240011363	M	ASY	RM__	ASY	-20.06	8.87	136	162	4	NA	NA	53.1094	70.0462	54.9386	60.2951
Revelstoke	2010	LbMPO	260013670	F	ASY	GGWMVM	ASY	-22.64	6.39	NA	150	3	52.776	67.7128	51.3289	45.1141	55.0025	53.4098
Revelstoke	2010	RMRG	240011362	M	ASY	YMYW	ASY	-22.3	10.91	136	NA	3	NA	NA	52.6623	63.7065	55.0025	74.7212
Inuvik	2010	RyBB	260013802	M	ASY	RyRY	SY	-18.81	10.75	151	160	5	51.6623	41.0398	53.6623	71.4411	55.0025	69.5027
Revelstoke	2011	YMBB	260013744	M	ASY	KMOR	SY	-22.15	8.78	167	NA	0	50.9877	60.749	52.4347	61.4836	55.1303	58.322
Revelstoke	2011	RHWMVM	256003306	M	ASY	GMYP	SY	-20.59	6.65	145	155	2	50.321	40.8169	52.321	62.8169	55.1942	67.6554
Revelstoke	2011	GMWR	260013668	M	ASY	OMRK	SY	-22.3	7.64	145	158	4	53.1014	61.1502	52.9877	68.1502	55.1942	63.6554
Revelstoke	2011	BMRP	260013731	M	ASY	WMYK	SY	-18.09	9.64	165	NA	0	50.6543	60.2182	53.6543	68.4836	55.1942	58.6554
Revelstoke	2011	KGGM	261066822	M	ASY		NA	-23.12	7.84	NA	NA	NA	NA	NA	53.6543	55.4836	55.1942	58.9887
Revelstoke	2011	OMRR	260013730	M	ASY	unb	NA	-21.03	4.73	162	NA	4	NA	NA	53.9877	51.8169	55.5275	57.6554
Inuvik	2010	BwMO	260014039	F	ASY	RyMLb	SY	-21.68	9.52	151	158	5	52.1094	67.9846	48.776	41.7192	NA	NA
Inuvik	2010	BwYLb	260013831	F	ASY	BwYP	ASY	-24.03	5.24	152	158	5	51.776	67.0462	50.1094	40.1205	NA	NA
Inuvik	2010	OPRy	260014056	F	ASY	PORy	ASY	-25.83	8.26	NA	NA	2	52.3289	76.4411	50.1094	50.4475	NA	NA
Revelstoke	2011	LBMWK	260013627	F	ASY	OMOR	ASY	-21.66	7.93	NA	NA	3	51.6543	66.4836	51.9877	53.8848	NA	NA
Inuvik	2009	BwLgYA	235057781	M	ASY	BwWLbA	ASY	-25.08	7.01	156	167	5	51.4427	47.1141	52.6623	67.1821	NA	NA
Revelstoke	2011	PMWO	264002528	F	ASY	BMGP	ASY	-23.78	13.02	139	150	5	NA	NA	53.321	58.8169	NA	NA
Inuvik	2009	BwLbBA	235057770	F	ASY	RyLbLbA?	ASY	NA	NA	156	164	3	52.4427	56.3179	NA	NA	NA	NA
Inuvik	2009	BwLgOA	260013962	F	SY	BwLgBA	ASY	NA	NA	NA	172	4	51.2231	60.4538	NA	NA	NA	NA
Inuvik	2009	BwODgA	235057725	M	ASY	RyLgLbA	SY	-22.39	13.56	151	164	NA	51.8898	51.25	NA	NA	NA	NA
Inuvik	2009	BwPRA	260013877	F	SY	RyLgRA	ASY	-22.44	5.61	156	NA	NA	52.776	70.7128	NA	NA	NA	NA
Inuvik	2009	RyDbMA	235057776	M	SY	BwYDbA	SY	NA	NA	156	170	0	51.1094	46.3859	NA	NA	NA	NA
Inuvik	2009	RyMBA	235057726	F	SY	RyDgDbA	ASY	NA	9.95	151	159	NA	52.776	59.9846	NA	NA	NA	NA
Inuvik	2010	BwLbDb	260013876	F	ASY	BwWP	ASY	NA	NA	150	156	2	52.776	65.7808	NA	NA	NA	NA
Inuvik	2010	BwLgM	260013821	M	ASY	RyODg	SY	-22.78	10.35	160	163	5	50.776	47.5154	NA	NA	NA	NA
Inuvik	2010	BwLgP	260014084	F	ASY	BwBW	ASY	-25.1	7.17	152	159	2	53.9956	71.7744	NA	NA	NA	NA
Inuvik	2010	BwLgR	260014017	M	ASY	RyMR	SY	-21.89	10.25	149	158	5	51.4427	43.1757	NA	NA	NA	NA
Inuvik	2010	BwRY	264002740	F	ASY	RyBY	ASY	NA	NA	151	158	3	53.3289	66.3731	NA	NA	NA	NA
Inuvik	2010	BwWLb	260013957	F	ASY	RyOW	ASY	NA	NA	159	169	0	NA	NA	NA	NA	NA	NA
Inuvik	2010	RyMBA	235057726	F	ASY	RyYY	ASY	NA	NA	151	155	5	52.776	66.1757	NA	NA	NA	NA
Inuvik	2010	RyMM	235057739	M	ASY	RyMDg	SY	NA	NA	147	155	0	50.1094	58.7128	NA	NA	NA	NA
Inuvik	2010	RyOW	235057760	M	ASY	BwWLb	ASY	NA	NA	154	169	0	NA	NA	NA	NA	NA	NA
Inuvik	2010	RyPB	235057800	F	ASY	unb	NA	NA	NA	158	162	0	NA	NA	NA	NA	NA	NA
Inuvik	2011	BwlbdbS	260013876	F	ASY	YrROS	ASY	NA	NA	NA	168	0	49.4347	49.2182	NA	NA	NA	NA
Inuvik	2011	BwLgLbS	260014027	M	ASY	BWRYS	SY	NA	NA	146	172	NA	NA	NA	NA	NA	NA	NA
Inuvik	2011	BwMOS	260014039	F	ASY	WbRLBS	ASY	NA	NA	NA	159	0	NA	NA	NA	NA	NA	NA
Inuvik	2011	BwMWS	235057752	M	ASY	RyBDgS	ASY	NA	NA	146	170	4	NA	NA	NA	NA	NA	NA
Inuvik	2011	BWOLGS	260014052	M	ASY	BwPBS	SY	NA	NA	155	169	5	48.4347	44.4836	NA	NA	NA	NA
Inuvik	2011	BwPYS	260013810	F	ASY	RyRMS	ASY	NA	NA	NA	171	5	NA	NA	NA	NA	NA	NA
Inuvik	2011	BwYdgS	264002728	F	ASY	LGLGLG	ASY	NA	NA	NA	157	0	49.4347	58.5515	NA	NA	NA	NA
Inuvik	2011	BwYP	235057798	M	ASY	WbPOS	ASY	NA	NA	148	170	5	50.7681	50.8848	NA	NA	NA	NA
Inuvik	2011	BwYW	260014029	F	ASY	WbWOS	ASY	NA	NA	NA	170	0	52.321	61.4836	NA	NA	NA	NA
Inuvik	2011	RYBdgS	264002767	F	ASY	BwMWS	ASY	NA	NA	NA	170	4	NA	NA	NA	NA	NA	NA
Inuvik	2011	RydbDgS	264002765	M	ASY	YrRRS	SY	NA	NA	145	168	4	51.321	42.8169	NA	NA	NA	NA
Inuvik	2011	RydGPS	260014062	F	ASY	BwMBS	ASY	NA	NA	NA	168	5	53.4347	68.4836	NA	NA	NA	NA
Inuvik	2011	RylbOS	264002461	M	ASY	YrBBS	SY	NA	NA	150	169	0	51.1014	52.4836	NA	NA	NA	NA
Inuvik	2011	RyMlbS	264002473	M	ASY	RyRYS	ASY	NA	NA	159	170	4	NA	NA	NA	NA	NA	NA
Inuvik	2011	RyOMS	260014034	F	ASY	WbWRS	ASY	NA	NA	NA	170	0	NA	NA	NA	NA	NA	NA
Inuvik	2011	RyRMS	260014072	M	ASY	BwPY	ASY	NA	NA	155	171	5	NA	NA	NA	NA	NA	NA
Inuvik	2011	RyRYS	260014033	F	ASY	RyMlbS	ASY	NA	NA	NA	170	4	NA	NA	NA	NA	NA	NA
Inuvik	2011	RyWLGS	260013859	M	ASY	BwRdbS	ASY	NA	NA	155	169	5	NA	NA	NA	NA	NA	NA
Inuvik	2011	RyWO	264002738	F	ASY	lglglg	ASY	NA	NA	NA	172	0	NA	NA	NA	NA	NA	NA
Inuvik	2011	RyWYS	235057748	F	ASY	WbODbS	ASY	NA	NA	NA	152	4	53.321	64.4836	NA	NA	NA	NA
Inuvik	2011	WbOWS	NA	F	SY	BwOOS	ASY	NA	NA	NA	159	0	52.4347	64.5515	NA	NA	NA	NA
Inuvik	2011	WbRB	269022026	M	ASY	RyBPS	ASY	NA	NA	153	169	3	50.321	50.1502	NA	NA	NA	NA
Inuvik	2011	WbRLBS	260013826	M	ASY	BwMOS	ASY	NA	NA	146	159	0	NA	NA	NA	NA	NA	NA
Inuvik	2011	WbROS	269022019	F	SY	WBRWS	SY	NA	NA	NA	169	4	NA	NA	NA	NA	NA	NA
Inuvik	2011	WbRWS	269022020	M	SY	WbROS	SY	NA	NA	143	169	4	NA	NA	NA	NA	NA	NA
Inuvik	2011	WbWRS	269022024	M	ASY	RyOMS	ASY	NA	NA	147	170	0	NA	NA	NA	NA	NA	NA
Inuvik	2011	YrOR	269022022	F	ASY	YrPDgS	ASY	NA	NA	NA	159	0	52.9877	55.2182	NA	NA	NA	NA
Inuvik	2011	YrPdbS	269022034	M	SY	BwOdbS	ASY	NA	NA	147	160	0	51.1014	46.1502	NA	NA	NA	NA
Inuvik	2011	YrROS	269022021	M	ASY	Bwlbdb	ASY	NA	NA	146	168	0	NA	NA	NA	NA	NA	NA
Inuvik	2011	YrYdgS	269022035	M	ASY	WBYlbS	ASY	NA	NA	161	170	0	NA	NA	NA	NA	NA	NA
Revelstoke	2009	BMPK	240011390	M	ASY	WMRW	ASY	NA	NA	142	154	4	NA	NA	NA	NA	NA	NA
Revelstoke	2009	BMPP	229043175	F	SY	KMRY	ASY	-21.25	7.71	144	161	0	NA	NA	NA	NA	NA	NA
Revelstoke	2009	BMRY	193064608	M	ASY	YMGB	SY	-22.07	9.09	143	168	4	NA	NA	NA	NA	NA	NA
Revelstoke	2009	KGPM	222037035	M	ASY	YmWW	SY	NA	NA	141	155	0	NA	NA	NA	NA	NA	NA
Revelstoke	2009	KMBB	240011387	M	ASY	unk	NA	NA	NA	137	152	3	NA	NA	NA	NA	NA	NA
Revelstoke	2009	KMKB	229043155	M	SY	PMYO	SY	-20.81	7.78	144	NA	0	NA	NA	NA	NA	NA	NA
Revelstoke	2009	KMRG	193064699	F	ASY	GMOY	ASY	-21.68	9.67	137	151	3	52.0035	70.7256	NA	NA	NA	NA
Revelstoke	2009	KMRY	229043182	M	ASY	BMPP	SY	-21.86	9.53	140	161	0	NA	NA	NA	NA	NA	NA
Revelstoke	2009	KMWP (now M_Left)	240011341	M	ASY	PKBM	ASY	NA	NA	141	153	3	NA	NA	NA	NA	NA	NA
Revelstoke	2009	KW/P RM	256003441	M	SY	YMBY	SY	-19.83	7.17	145	NA	2	NA	NA	NA	NA	NA	NA
Revelstoke	2009	LBLBWM	249023417	M	ASY	RWWM	ASY	-22.3	9.21	135	152	0	NA	NA	NA	NA	NA	NA
Revelstoke	2009	OMGO	240011367	M	ASY	WMRO	ASY	-21.88	7.66	144	152	5	NA	NA	NA	NA	NA	NA
Revelstoke	2009	OMKY	240011235	M	ASY	YMYP	SY	-19.89	10.97	137	155	3	NA	NA	NA	NA	NA	NA
Revelstoke	2009	OMOK	260013647	F	ASY	YMPY	SY	NA	8.33	NA	NA	0	NA	NA	NA	NA	NA	NA
Revelstoke	2009	OOWM	236033595	M	ASY	YMKK	ASY	NA	NA	140	152	0	51.1094	41.1205	NA	NA	NA	NA
Revelstoke	2009	PKBM	250080090	F	ASY	M_left	ASY	NA	NA	NA	153	3	NA	NA	NA	NA	NA	NA
Revelstoke	2009	PMOB	229043177	F	ASY	RMRK	ASY	NA	NA	NA	154	0	52.9956	65.2373	NA	NA	NA	NA
Revelstoke	2009	PMPB	299043161	F	ASY	YMOY	ASY	-21.54	7.13	NA	154	0	NA	NA	NA	NA	NA	NA
Revelstoke	2009	RWWM	244047915	F	ASY	LBLBWM	ASY	NA	NA	141	152	0	NA	NA	NA	NA	NA	NA
Revelstoke	2009	WMRO	240011197	F	ASY	OMGO	ASY	NA	NA	144	152	5	NA	NA	NA	NA	NA	NA
Revelstoke	2009	WMRP	240011198	M	ASY	YMOO	ASY	-22.51	8.94	144	156	0	NA	NA	NA	NA	NA	NA
Revelstoke	2009	WMRW	240011389	F	ASY	BMPK	ASY	NA	NA	142	154	4	NA	NA	NA	NA	NA	NA
Revelstoke	2009	YMBY	260013639	F	SY	KW/P RM	SY	-21.15	8.89	NA	167	2	NA	NA	NA	NA	NA	NA
Revelstoke	2009	YMGB	229043150	F	SY	BMRY	ASY	-22.15	6.52	143	NA	0	NA	NA	NA	NA	NA	NA
Revelstoke	2009	YMOO	229043183	F	ASY	WMRP	ASY	-20.71	7.64	NA	156	0	NA	NA	NA	NA	NA	NA
Revelstoke	2009	YMOY	229043141	M	ASY	PMPB	ASY	-21.19	7.68	NA	154	0	NA	NA	NA	NA	NA	NA
Revelstoke	2009	YMPY	260013648	M	SY	OMOK	ASY	-21.46	7.23	NA	178	0	NA	NA	NA	NA	NA	NA
Revelstoke	2009	YMYP	229043157	F	SY	OMKY	ASY	-22.2	6.84	151	155	3	NA	NA	NA	NA	NA	NA
Revelstoke	2010	BMGP	240011341	M	ASY	RWWM	ASY	NA	NA	140	156	2	52.4427	59.4475	NA	NA	NA	NA
Revelstoke	2010	BMGY	260013664	M	ASY	unb	NA	NA	NA	141	164	4	NA	NA	NA	NA	NA	NA
Revelstoke	2010	KWMVRM	256003441	M	ASY	YMBY	ASY	-21.37	8.95	140	160	4	NA	NA	NA	NA	NA	NA
Revelstoke	2010	RHPWMVM	256003306	M	ASY	KMOB	ASY	-20.67	5.37	131	151	5	52.1094	52.4475	NA	NA	NA	NA
Revelstoke	2010	RM__	1234	F	ASY	PMOO	ASY	NA	NA	136	162	4	NA	NA	NA	NA	NA	NA
Revelstoke	2010	YMBY	260013639	F	ASY	KWMVRM	ASY	NA	NA	NA	160	4	NA	NA	NA	NA	NA	NA
Revelstoke	2010	YMPY	260013648	M	ASY	KMWR	ASY	-22.71	8.87	135	166	2	50.1094	39.1205	NA	NA	NA	NA
Revelstoke	2010	YMYW	240011374	F	ASY	RMRG	ASY	-22.21	10.76	NA	NA	3	52.6623	63.7065	NA	NA	NA	NA
Revelstoke	2011	BMGP	240011341	M	ASY	PMWO	ASY	NA	NA	139	150	5	NA	NA	NA	NA	NA	NA
Revelstoke	2011	BMGY	260013664	M	ASY	unb	NA	NA	NA	NA	NA	NA	NA	NA	NA	NA	NA	NA
Revelstoke	2011	GGWMvM	256003566	M	ASY	WMRW	ASY	NA	NA	138	157	0	NA	NA	NA	NA	NA	NA
Revelstoke	2011	GMGW	260013666	F	ASY	OMBP	ASY	NA	NA	NA	154	3	NA	NA	NA	NA	NA	NA
Revelstoke	2011	KLBWMM	256006895	F	ASY	PMBR	NA	NA	NA	NA	158	0	NA	NA	NA	NA	NA	NA
Revelstoke	2011	KMOB	229043170	F	ASY	BMYP	ASY	NA	NA	139	151	6	50.6543	70.1502	NA	NA	NA	NA
Revelstoke	2011	OMBP	260013669	M	ASY	GMGW	ASY	NA	NA	139	154	3	NA	NA	NA	NA	NA	NA
Revelstoke	2011	OMLBR	264002554	F	SY	YMWB	SY	NA	NA	NA	NA	0	NA	NA	NA	NA	NA	NA
Revelstoke	2011	OMRB	260013721	F	SY	unb	NA	NA	NA	156	162	NA	NA	NA	NA	NA	NA	NA
Revelstoke	2011	PMBR	240011126	M	ASY	GMYY+OMOP	NA	NA	NA	139	156	3	NA	NA	NA	NA	NA	NA
Revelstoke	2011	PMBW	260013728	F	SY	KMGO	SY	NA	NA	NA	160	3	53.1014	69.1502	NA	NA	NA	NA
Revelstoke	2011	RMRK	240011392	M	ASY	unb	NA	NA	NA	151	NA	0	NA	NA	NA	NA	NA	NA
Revelstoke	2011	WMGO	240011302	M	ASY	unb	NA	NA	NA	139	NA	4	NA	NA	NA	NA	NA	NA
Revelstoke	2011	WRBM	256024141	M	ASY	unb	NA	NA	NA	145	162	0	NA	NA	NA	NA	NA	NA
Revelstoke	2011	YMBY	260013639	F	ASY	OMPW	SY	NA	NA	NA	NA	0	50.6543	59.8169	NA	NA	NA	NA

## Sheet: Headings
Headings	full description
Location	Breeding Location
Year	Year
Sample.ID	Bird colour band id
Band.Combo	bird aluminum band number
Sex	sex
Age	age (SY or ASY)
Mate	colour band id of social mate
Mate.Age	age of social mate
C13	delta Carbon 13 from greater covert feather
N15	delta Nitrogen 15 from greater covert feather
Arrival	arrival date counting from Jan. 1
CI	Clutch intitiation date counting from Jan. 1
tot.fledged	total number of yellow warbler offspring fledged in the year
Mate.GCH	mate greater covert hue (corrected with standard chip)
Mate.GCC	mate greater covert chroma (corrected with standard chip)
GCH	greater covert hue (corrected with standard chip)
GCC	greater covert chroma (corrected with standard chip)
RTH	tail hue (corrected with standard chip)
RTC	tail chroma (corrected with standard chip)
